# Supplementary material for: Left Heart Disease Phenotype in Elderly Patients with Pulmonary Arterial Hypertension: Insights from the Italian PATRIARCA Registry
Source: J Clin Med. 2022 Nov 30;11(23):7136. doi: 10.3390/jcm11237136 (PMC9735657; doi:10.3390/jcm11237136)
Supplement: Supplementary file 1 [file jcm-11-07136-s001.zip]

Archive with 1 entries (1 files):
- jcm-2032160-supplementary.pdf
